# Supplementary material for: Epigenetically Downregulated Breast Cancer Gene 2 through Acetyltransferase Lysine Acetyltransferase 2B Increases the Sensitivity of Colorectal Cancer to Olaparib
Source: Cancers (Basel). 2023 Nov 25;15(23):5580. doi: 10.3390/cancers15235580 (PMC10705808; doi:10.3390/cancers15235580)
Supplement: Supplementary file 1 [file cancers-15-05580-s001.zip]

Archive with 8 entries (8 files):
- Figure S10-original blots of Figure 3.jpg
- Figure S11-original blots of Figure 4.jpg
- Figure S12-original blots of Figure 5.jpg
- Figure S13-original blots of Figure 6.jpg
- Figure S8-original blots of Figure 1.jpg
- Figure S9-original blots of Figure 2.jpg
- Supplementary Figures S1-S7 and Table S1.pdf
- WB-densitometry-values.xlsx
