# Supplementary material for: Epigenetically Downregulated Breast Cancer Gene 2 through Acetyltransferase Lysine Acetyltransferase 2B Increases the Sensitivity of Colorectal Cancer to Olaparib
Source: Cancers (Basel). 2023 Nov 25;15(23):5580. doi: 10.3390/cancers15235580 (PMC10705808; doi:10.3390/cancers15235580)
Supplement: Supplementary file 1 [file cancers-15-05580-s001.zip › WB-densitometry-values.xlsx]

## Sheet: Figure1
Figure 1B
BRCA2		Actin
1	7000.78	1	36197.4	0.193406
2	13470.7	2	41445.6	0.325022
3	50870.8	3	61054.3	0.833206
Figure 1C
BRCA2		Actin
1	48308.2	1	73531.4	0.656974
2	24728.3	2	72051.9	0.343201
BRCA2		Tubulin
1	43479.2	1	42572.2	1.02131
2	36258.2	2	47234.2	0.767625
1	46389.6	1	46283.6	1.00229
2	37046.9	2	47482.7	0.780219

## Sheet: Figure2
Figure 2A
BRCA2		Actin
1	37204.6	1	35273.7	1.05474
2	19529.5	2	46238.3	0.422367
3	10247.8	3	65293	0.15695
BRCA2		Tubulin
1	47204.6	1	43728.6	1.07949
2	9021.04	2	46238.3	0.195099
3	5627.52	3	46240.4	0.121701
1	39472.3	1	44253.7	0.891955
2	10264.7	2	46245.4	0.221961
3	17726.4	3	40262.9	0.440265
Figure 2B
γH2AX		Tubulin
1	2480.43	1	23388.2	0.106055
2	2928.72	2	26653.2	0.109883
3	2725.13	3	22369	0.121826
4	12197.8	4	26174.7	0.466017
5	22712.7	5	21817.1	1.04105
6	26617.5	6	22621.8	1.17663
γH2AX		Tubulin
1	2335.25	1	28210.8	0.0827786
2	2853.42	2	28027.5	0.101808
3	2636.23	3	24075.8	0.109497
4	17782.5	4	25766.9	0.690131
5	23829.7	5	26104	0.912874
6	25702.8	6	26228.9	0.979944
γH2AX		Tubulin
1	2673.13	1	34392.3	0.0777246
2	3277.73	2	37734.6	0.0868627
3	3114.3	3	34138.4	0.0912256
4	16356	4	35905.3	0.45553
5	24450.5	5	36910.8	0.662421
6	23498.2	6	37803.8	0.621585

## Sheet: Figure3
Figure 3B
KAT2B		GAPDH
1	28758.2	1	28982.4	0.992266
2	36618.6	2	28130.8	1.30172
3	57210.4	3	26500.8	2.15882
Figure 3C
KAT2B		GAPDH
1	25055.8	1	26451.5	0.947235
2	9537.47	2	25135.4	0.379444
KAT2B		GAPDH
1	22119.9	1	26161.5	0.845513
2	3622.89	2	27327.7	0.132572
KAT2B		GAPDH
1	23863.8	1	26515.4	0.899999
2	3096.11	2	27195	0.113848

## Sheet: Figure4
Figure 4A
KAT2B		Tubulin
1	50964.5	1	54649	0.932579
2	25405.3	2	49051.7	0.517928
3	19002.6	3	52055	0.365048
KAT2B		Tubulin
1	51880.4	1	55271.7	0.938643
2	6580.01	2	54366.5	0.121031
3	7032.55	3	50344.4	0.139689
KAT2B		Tubulin
1	50655	1	52645.1	0.962198
2	12418.8	2	50453.8	0.246142
3	10580.6	3	53504.7	0.197752
Figure 4B
γH2AX		Tubulin
1	2347.14	1	28293.9	0.0829556
2	2347.04	2	28935.8	0.081112
3	2832.56	3	29163.7	0.0971263
4	12387.9	4	27947.9	0.443249
5	24112	5	28534.7	0.845008
6	24185.8	6	28750.3	0.841237
γH2AX		Tubulin
1	3431.29	1	28008.4	0.122509
2	2337.99	2	29052.8	0.0804739
3	2446.49	3	29370.4	0.0832977
4	12575.9	4	29576.3	0.425202
5	24998.4	5	28218.4	0.885891
6	26061.4	6	26769.7	0.973544
γH2AX		Tubulin
1	3136.48	1	29721.3	0.10553
2	2808.12	2	29614.4	0.0948228
3	2607.43	3	29265.3	0.0890961
4	14410.6	4	28896.5	0.498697
5	29796.5	5	28035.2	1.06283
6	24701	6	27420.1	0.900834

## Sheet: Figure5
Figure 5A
KAT2B		Tubulin
1	43441.8	1	44526.8	0.975632
2	470.47	2	42220.2	0.0111432
3	502.13	3	43150.3	0.0116368
KAT2B		Tubulin
1	40650.3	1	42840.4	0.948879
2	568.45	2	44361.5	0.0128141
3	341.87	3	42983.5	0.00795351
KAT2B		Tubulin
1	37894.8	1	37526.2	1.00982
2	333.77	2	38521.2	0.00866459
3	751.08	3	37834.1	0.019852
Figure 5B
γH2AX		Tubulin
1	1342.41	1	19698.4	0.0681478
2	1239.6	2	17552.4	0.0706226
3	1873.53	3	18831.1	0.0994912
4	12791.3	4	17770.5	0.719802
5	21446.2	5	17632.4	1.2163
6	23319.3	6	23856.3	0.977492
7	3737.48	7	20762	0.180016
8	17198.2	8	21044.9	0.817212
9	16841.4	9	20019.6	0.841247
10	3737.55	10	22066.1	0.16938
11	1535.43	11	18050.9	0.0850609
12	1572.41	12	19295.7	0.0814901
γH2AX		Tubulin
1	1173.77	1	18010	0.0651731
2	1212.21	2	16846.4	0.0719568
3	1119.55	3	18351.4	0.0610062
4	15393.7	4	19313.6	0.797038
5	25283.4	5	15427.7	1.63883
6	29090.3	6	20360.7	1.42875
7	10797.5	7	19172.1	0.563189
8	17850.9	8	17583	1.01524
9	17810.8	9	20327	0.876214
10	2350.45	10	17503	0.134288
11	2487.72	11	19243.9	0.129273
12	2445.84	12	15841.2	0.154397
γH2AX		Tubulin
1	1171.03	1	17647.2	0.0663578
2	1316.59	2	19242	0.0684228
3	1135.61	3	20656.4	0.0549762
4	15753	4	18012.3	0.87457
5	23341	5	17348	1.34546
6	27081.6	6	20765	1.3042
7	10817.7	7	19892.7	0.543801
8	17190.9	8	17626	0.975313
9	17803.9	9	17824	0.998872
10	2547.93	10	17058.3	0.149366
11	2734.95	11	20420.2	0.133934
12	2405.05	12	20154.3	0.119332

## Sheet: Figure6
Figure S6C
BRCA2		Tubulin
1	45058.3	1	43861.2	1.02729
2	29250.9	2	56376.3	0.518852
3	36266.1	3	52708.9	0.688046
BRCA2		Tubulin
1	46373.1	1	51266.2	0.904554
2	26461.9	2	53780.3	0.492037
3	33848.6	3	51808.4	0.653341
BRCA2		Tubulin
1	47146.8	1	49113.9	0.959948
2	37246.2	2	48662.4	0.7654
3	32438.3	3	50198.9	0.646195
H3K27ac		Total-H3
1	60468.8	1	46601.6	1.29757
2	32809.3	2	46740.2	0.701951
3	32953.2	3	48697	0.676699
H3K27ac		Total-H3
1	64847.2	1	63552.6	1.02037
2	37744.5	2	47494	0.794721
3	36694.8	3	49705.3	0.738247
H3K27ac		Total-H3
1	66573.9	1	45186.9	1.4733
2	45133.4	2	44184.8	1.02147
3	44120.5	3	43639.1	1.01103
Figure S6D
BRCA2		Tubulin
1	44532.1	1	33457.7	1.331
2	12083.4	2	35132.4	0.34394
3	7719.27	3	35032.6	0.220345
BRCA2		Tubulin
1	53531.6	1	44368.9	1.20651
2	47837.2	2	43533.7	1.09885
3	25534	3	45140.8	0.565652
BRCA2		Tubulin
1	68246.7	1	43783.6	1.55873
2	44298.9	2	44315.8	0.999619
3	45061	3	45339.3	0.993862
H3K27ac		Total-H3
1	45374.7	1	40520.9	1.11978
2	19031.7	2	40893.9	0.465392
3	19568.1	3	41250.8	0.474369
H3K27ac		Total-H3
1	44434.2	1	45384	0.979071
2	19689.9	2	44850.7	0.43901
3	19575.5	3	44019.3	0.444701
H3K27ac		Total-H3
1	45175.1	1	43409.3	1.04068
2	34905.2	2	44190.2	0.789885
3	34119.2	3	45437.7	0.750901
